# Supplementary material for: Lesbian and Gay Population, Work Experience, and Well-Being: A Ten-Year Systematic Review
Source: Int J Environ Res Public Health. 2024 Oct 14;21(10):1355. doi: 10.3390/ijerph21101355 (PMC11507352; doi:10.3390/ijerph21101355)
Supplement: Supplementary file 1 [file ijerph-21-01355-s001.zip]

Archive with 1 entries (1 files):
- ijerph-3213948-supplementary.pdf
